# Supplementary material for: Syndecan-1 Plays a Role in the Pathogenesis of Sjögren’s Disease by Inducing B-Cell Chemotaxis through CXCL13–Heparan Sulfate Interaction
Source: Int J Mol Sci. 2024 Aug 29;25(17):9375. doi: 10.3390/ijms25179375 (PMC11394922; doi:10.3390/ijms25179375)
Supplement: Supplementary file 1 [file ijms-25-09375-s001.zip]

Archive with 2 entries (2 files):
- Figure S1. RT-PCR for CXCL13 and CXCR5-Revised.jpg
- Figure S2. RT-PCR for subtypes of B and T cells.-Revised.jpg
